# Supplementary material for: Metabolomics integrated elementary flux mode analysis in large metabolic networks
Source: Sci Rep. 2015 Mar 10;5:8930. doi: 10.1038/srep08930 (PMC4354105; doi:10.1038/srep08930)
Supplement: Supplementary Information — Supplementary file 2 [file srep08930-s2.xls]

## Sheet: README
Metabolomics integrated elementary flux mode analysis in large metabolic networks
Matthias P. Gerstl, David E. Ruckerbauer, Diethard Mattanovich, Christian Jungreuthmayer, and Jürgen Zanghellini
format of sheet dfG values:
1. column: name of metabolite in model
2. column: transformed standard Gibbs free energy of formation
* pH = 7
* ionic strength = 0.15 M
* temperature = 310.15 K

## Sheet: dfG values
M_nadp_c	1125.70367755505
M_acon_C_c	-803.089538819929
M_actp_c	-1101.07887439332
M_fdp_c	-2193.54044474056
M_acald_c	31.1458269856295
M_e4p_c	-1151.13986091579
M_succoa_c	-2073.28304546926
M_nadph_c	1143.43418896998
M_r5p_c	-1225.32168221523
M_pi_c	-1057.29230935273
M_glu_L_c	-345.859099390491
M_cit_c	-964.273503881434
M_co2_c	-386.0
M_adp_c	-1406.83879882622
M_ru5p_D_c	-1223.01508121985
M_g3p_c	-1082.06266228026
M_f6p_c	-1296.81347657858
M_h2o_c	-152.677086507185
M_6pgc_c	-1555.86994679417
M_amp_c	-534.242927771286
M_atp_c	-2281.88247101171
M_accoa_c	-1789.87843276594
M_for_c	-309.436140411272
M_nh4_c	89.0159913548266
M_3pg_c	-1348.41249169322
M_gln_L_c	-78.4336046727879
M_fum_c	-515.266537053555
M_6pgl_c	-1371.63873206121
M_coa_c	-1739.07907429034
M_succ_c	-511.667061017215
M_oaa_c	-717.965309318849
M_13dpg_c	-2215.07882134122
M_ac_c	-232.516076914739
M_s7p_c	-1361.26823390634
M_pyr_c	-347.81272100998
M_icit_c	-952.673804017927
M_pep_c	-1193.18150067778
M_lac_D_c	-301.590362083053
M_dhap_c	-1084.76266227776
M_2pg_c	-1341.25625160231
M_akg_c	-626.942608976197
M_glx_c	-428.735585502071
M_mal_L_c	-671.849374949153
M_etoh_c	71.9687404784443
M_h_c	41.564463026084
M_nad_c	1140.34856329937
M_xu5p_D_c	-1223.01508121985
M_nadh_c	1160.0636411283
M_g6p_c	-1296.5022105956
